# Supplementary material for: Bacteriophage therapy for the treatment of Mycobacterium tuberculosis infections in humanized mice
Source: Commun Biol. 2024 Mar 9;7:294. doi: 10.1038/s42003-024-06006-x (PMC10924958; doi:10.1038/s42003-024-06006-x)
Supplement: Supplementary file 4 — Supplementary Data 1 [file 42003_2024_6006_MOESM4_ESM.zip]

Archive with 15 entries (15 files):
- source data for figures/Figure 1C.xlsx
- source data for figures/Figure 1D.xlsx
- source data for figures/Figure 2B.xlsx
- source data for figures/Figure 2D.xlsx
- source data for figures/Figure 3C.xlsx
- source data for figures/Figure 4B.xlsx
- source data for figures/Figure 4C Lung CFU.xlsx
- source data for figures/Figure 4C Spleen CFU.xlsx
- source data for figures/Figure 4D Crs.xlsx
- source data for figures/Figure 4D Ers.xlsx
- source data for figures/Figure 4D Lung Volume.xlsx
- source data for figures/Figure 4D Rrs.xlsx
- source data for figures/Figure 5A.xlsx
- source data for figures/Figure 5B.xlsx
- source data for figures/Figure 5C.xlsx
