# Supplementary material for: Bacteriophage therapy for the treatment of Mycobacterium tuberculosis infections in humanized mice
Source: Commun Biol. 2024 Mar 9;7:294. doi: 10.1038/s42003-024-06006-x (PMC10924958; doi:10.1038/s42003-024-06006-x)
Supplement: Supplementary file 4 — Supplementary Data 1 [file 42003_2024_6006_MOESM4_ESM.zip › source data for figures/Figure 1C.xlsx]

## Sheet: Sheet1
	Mtb Ctrl				D29				Chah				DS6A
Day 0	0	0	0.0016	0.0016	0	0	0.0016	0.0016	0	0	0.0016	0.0016	0	0	0.0016	0.0016
Day 3	0.002	0.002	0.002	0.009	0.004	0.009	0.002	0.007	0.004	0.013	0.002	0.008	0.004	0.014	0.002	0.007
Day 6	0.007	0.017	0.017	0.02	0.011	0.019	0.017	0.021	0.012	0.022	0.016	0.019	0.011	0.016	0.015	0.016
Day 9	0.046	0.074	0.076	0.082	0.077	0.057	0.096	0.08	0.064	0.056	0.101	0.07	0.008	0.028	0.007	0.025
