# Supplementary material for: Bacteriophage therapy for the treatment of Mycobacterium tuberculosis infections in humanized mice
Source: Commun Biol. 2024 Mar 9;7:294. doi: 10.1038/s42003-024-06006-x (PMC10924958; doi:10.1038/s42003-024-06006-x)
Supplement: Supplementary file 4 — Supplementary Data 1 [file 42003_2024_6006_MOESM4_ESM.zip › source data for figures/Figure 1D.xlsx]

## Sheet: Sheet1
	Mtb Ctrl			D29			Chah			DS6A
Day 0	101250	168750	168750	101250	168750	168750	101250	168750	168750	101250	168750	168750
Day 3	214500	111000	114000	153500	174000	160500	378000	331500	156000	231000	198000	94500
Day 6	3075000	4485000	1365000	3345000	5640000	2745000	3120000	3255000	3000000	2130000	2070000	1425000
Day 9	23745000	11400000	14100000	10770000	12510000	13755000	11100000	13275000	13095000	285000	0	0
