# Supplementary material for: Bacteriophage therapy for the treatment of Mycobacterium tuberculosis infections in humanized mice
Source: Commun Biol. 2024 Mar 9;7:294. doi: 10.1038/s42003-024-06006-x (PMC10924958; doi:10.1038/s42003-024-06006-x)
Supplement: Supplementary file 4 — Supplementary Data 1 [file 42003_2024_6006_MOESM4_ESM.zip › source data for figures/Figure 2B.xlsx]

## Sheet: Sheet1
	Day 5		Day 10
Mtb	11200	14000	20000	20000
D29	23600	20800	46800	60000
Chah	27600	23600	46000	56000
DS6A	28400	25600	0	0
