# Supplementary material for: Bacteriophage therapy for the treatment of Mycobacterium tuberculosis infections in humanized mice
Source: Commun Biol. 2024 Mar 9;7:294. doi: 10.1038/s42003-024-06006-x (PMC10924958; doi:10.1038/s42003-024-06006-x)
Supplement: Supplementary file 4 — Supplementary Data 1 [file 42003_2024_6006_MOESM4_ESM.zip › source data for figures/Figure 2D.xlsx]

## Sheet: Sheet1
	Mtb Control				Mtb + BPS				Mtb + DS-6A
Day 0	6400	2870
Day 4	16673.3	17705	10626.7	26933.3	254000	665000	215400	142600	8200	16100	7900	2030
Day 7	46400	37855	600	3700	158500	433333	199000	313600	0	0	0	0
