# Supplementary material for: Bacteriophage therapy for the treatment of Mycobacterium tuberculosis infections in humanized mice
Source: Commun Biol. 2024 Mar 9;7:294. doi: 10.1038/s42003-024-06006-x (PMC10924958; doi:10.1038/s42003-024-06006-x)
Supplement: Supplementary file 4 — Supplementary Data 1 [file 42003_2024_6006_MOESM4_ESM.zip › source data for figures/Figure 4B.xlsx]

## Sheet: Sheet1
Day	Control									DS-6A treated
1	-0.43103	2.71318	-0.90361	0	2.6616	1.3468	-0.69686	1.41844		-2.07469	-0.29851	3.20513	-3.87931	-0.38314	-1.47059	-0.35842	0	3.14685
3	-2.15517	0.775194	-1.20482	0.790514	0.760456	3.367	0.348432	2.83688		-3.3195	-1.79104	-0.96154	-6.03448	0	2.20588	2.50896	5.14706	4.1958
5	-4.74138	-0.3876	-3.61446	-2.37154	-2.6616	1.6835	-1.39373	2.12766		0	-3.58209	-1.28205	-8.18966	0	4.41176	2.86738	4.41176	3.84615
7	-10.7759	0.775194	-1.50602	-1.97628	-2.28137	-0.3367	-5.57491	3.5461		3.3195	-0.89552	0.961538	-4.31034	3.06513	1.83824	-2.15054	4.41176	-1.74825
9	-15.0862	0	-2.10843	-4.74308	-3.80228	-1.6835	-5.57491	2.12766		4.14938	-2.08955	0	-4.31034	4.21456	5.14706	-0.35842	3.67647	0.699301
11	-15.9483	0.387597	-3.01205	-3.55731	0	-6.06061	-6.96864	1.06383		2.90456	-3.58209	0.961538	-5.60345	3.44828	-0.73529	-5.37634	0.367647	-2.44755
13	-11.6379	-3.10078	1.20482	-5.5336	-3.42205	-2.0202	-5.92334	3.90071		4.14938	1.49254	0.641026	0.862069	6.51341	-3.30882	-2.86738	1.10294	-6.64336
18	-15.5172	-0.77519	1.50602	-4.74308	-1.14068	-6.39731	-5.57491	3.19149		4.56431	1.19403	1.92308	0	8.04598	-6.39731	-5.57491	3.19149	0
20	-15.5172	-3.10078	0	-5.92885	-0.76046	-4.7138	-4.52962	6.02837		6.22407	1.49254	3.84615	5.60345	10.3448	1.10294	-0.35842	4.77941	-5.59441
22	-10.3448	0.387597	-1.20482	-2.7668	3.80228	-3.7037	-6.96864	0.35461		8.71369	0.597015	0.961538	-0.86207	6.13027	1.83824	1.07527	2.57353	0
