# Supplementary material for: Bacteriophage therapy for the treatment of Mycobacterium tuberculosis infections in humanized mice
Source: Commun Biol. 2024 Mar 9;7:294. doi: 10.1038/s42003-024-06006-x (PMC10924958; doi:10.1038/s42003-024-06006-x)
Supplement: Supplementary file 4 — Supplementary Data 1 [file 42003_2024_6006_MOESM4_ESM.zip › source data for figures/Figure 4C Lung CFU.xlsx]

## Sheet: Sheet1
Initial Infection										Mtb control										Phage-treated
50	30	270								124000	560000	140000	86000	356000	160000	736000	396000	466000			66000	42000	140000	48000	16000	302000	388000	4000	340000
