# Supplementary material for: Bacteriophage therapy for the treatment of Mycobacterium tuberculosis infections in humanized mice
Source: Commun Biol. 2024 Mar 9;7:294. doi: 10.1038/s42003-024-06006-x (PMC10924958; doi:10.1038/s42003-024-06006-x)
Supplement: Supplementary file 4 — Supplementary Data 1 [file 42003_2024_6006_MOESM4_ESM.zip › source data for figures/Figure 4C Spleen CFU.xlsx]

## Sheet: Sheet1
Mtb control										Phage-treated
5200	8600	4600	3800	15800	1200	10000	10000	12000		10	3800	600	10		2000	10	10	10	10
