# Supplementary material for: Bacteriophage therapy for the treatment of Mycobacterium tuberculosis infections in humanized mice
Source: Commun Biol. 2024 Mar 9;7:294. doi: 10.1038/s42003-024-06006-x (PMC10924958; doi:10.1038/s42003-024-06006-x)
Supplement: Supplementary file 4 — Supplementary Data 1 [file 42003_2024_6006_MOESM4_ESM.zip › source data for figures/Figure 4D Ers.xlsx]

## Sheet: Sheet1
Mtb Control				Mtb+DS-6A treated
5.83912	-7.91887	-6.8142		20.6306	9.75013	33.0638	27.1976
