# Supplementary material for: Bacteriophage therapy for the treatment of Mycobacterium tuberculosis infections in humanized mice
Source: Commun Biol. 2024 Mar 9;7:294. doi: 10.1038/s42003-024-06006-x (PMC10924958; doi:10.1038/s42003-024-06006-x)
Supplement: Supplementary file 4 — Supplementary Data 1 [file 42003_2024_6006_MOESM4_ESM.zip › source data for figures/Figure 5A.xlsx]

## Sheet: Sheet1
	PBS					Mtb Control					Mtb+DS-6A
01:50:00	0.0614	0.0534	0.0549	0.0568		0.05805	0.05565	0.05525	0.05615	0.06015	0.1787	0.24935	0.058	0.05485	0.05915
1/500	0.0614	0.0534	0.0549	0.0568		0.05595	0.05495	0.05405	0.05395	0.0576	0.06415	0.07285	0.05205	0.05495	0.05595
