# Supplementary material for: Bacteriophage therapy for the treatment of Mycobacterium tuberculosis infections in humanized mice
Source: Commun Biol. 2024 Mar 9;7:294. doi: 10.1038/s42003-024-06006-x (PMC10924958; doi:10.1038/s42003-024-06006-x)
Supplement: Supplementary file 4 — Supplementary Data 1 [file 42003_2024_6006_MOESM4_ESM.zip › source data for figures/Figure 5B.xlsx]

## Sheet: Sheet1
	PBS					Mtb Control					Mtb+DS-6A
01:50:00	0.0843	0.076	0.079	0.0778		0.1678	0.188	0.92065	0.14465	0.7383	1.5498	1.5936	0.79295	0.7614	0.18135
1/500	0.0843	0.076	0.079	0.0778		0.1214	0.0826	0.20405	0.0762	0.1568	0.34965	0.4217	0.17075	0.17135	0.0783
