# Supplementary material for: Bacteriophage therapy for the treatment of Mycobacterium tuberculosis infections in humanized mice
Source: Commun Biol. 2024 Mar 9;7:294. doi: 10.1038/s42003-024-06006-x (PMC10924958; doi:10.1038/s42003-024-06006-x)
Supplement: Supplementary file 4 — Supplementary Data 1 [file 42003_2024_6006_MOESM4_ESM.zip › source data for figures/Figure 5C.xlsx]

## Sheet: Sheet1
	PBS					Mtb Control					Mtb+DS-6A
01:50:00	0.0786	0.0756	0.0687	0.0676		0.04715	0.0522	0.0589	0.063	0.14555	0.26865	0.2193	0.0466	0.1033	0.05995
1/500	0.0786	0.0756	0.0687	0.0676		0.0477	0.04825	0.05185	0.0476	0.06195	0.1044	0.12245	0.0414	0.06125	0.06015
